# Supplementary material for: L-Proline Prevents Endoplasmic Reticulum Stress in Microglial Cells Exposed to L-azetidine-2-carboxylic Acid
Source: Molecules. 2023 Jun 16;28(12):4808. doi: 10.3390/molecules28124808 (PMC10302875; doi:10.3390/molecules28124808)
Supplement: Supplementary file 1 [file molecules-28-04808-s001.zip]

Archive with 1 entries (1 files):
- molecules-2422861-supplementary.pdf
